# Supplementary material for: Effects of Juvenile or Adolescent Working Memory Experience and Inter-Alpha Inhibitor Protein Treatment after Neonatal Hypoxia-Ischemia
Source: Brain Sci. 2020 Dec 17;10(12):999. doi: 10.3390/brainsci10120999 (PMC7765798; doi:10.3390/brainsci10120999)
Supplement: Supplementary file 1 [file brainsci-10-00999-s001.zip]

Archive with 1 entries (1 files):
- HI5 Supplemental WMI data and stats.xlsx
