# Supplementary material for: Effects of Juvenile or Adolescent Working Memory Experience and Inter-Alpha Inhibitor Protein Treatment after Neonatal Hypoxia-Ischemia
Source: Brain Sci. 2020 Dec 17;10(12):999. doi: 10.3390/brainsci10120999 (PMC7765798; doi:10.3390/brainsci10120999)
Supplement: Supplementary file 1 [file brainsci-10-00999-s001.zip › HI5 Supplemental WMI data and stats.xlsx]

## Sheet: Raw Brain and Weight Data
Subject	Treatment (0=Sham, 1=HI, 2=IAIP)	Experience Group (1=early, 2=late)	Dam	DOB	Weight P7	P8	P12	P15	P18	P21	P49	P78	P88	P120	Brain weight (blocked)
17L	0	1	1	11	16.4	18.7	26.3	34.2	42.3	54	306	405	447		2.07
26R	0	1	2	11	18.9	21.9	28.7	37	45.9	57.7	292	457	511		1.83
28L	0	1	2	11	17.9	22.7	28.2	37.6	45.4	56.5	294	406	470		1.9
41R	0	1	4	11	18.1	21.4	28.6	38.7	48.8	59.4	268	409	429		1.74
44L	0	1	4	11	17.1	20.7	26.6	38.2	48	57.8	302	438	515		1.84
64L	0	1	6	12	19	22.6	30	37.2	44.3	53.9	265	383	457		1.77
74L	0	1	7	11	16.2	19	26.3	34.7	44.4	56	299	430	513		1.83
91R	0	1	9	11	12.4	14.9	20.9	28.2	35.7	43.9	225	348	411		1.78
115L	0	1	11	12	9.3	10.4	15.8	21.6	28.8	36.7	201	313	386		1.77
124L	0	1	12	12	17.3	19.7	25.8	34.2	38.1	49.3	270	409	483		1.82
134L	0	1	13	12	19.2	21.5	28.7	37.4	48.3	62.7	289	411	480		1.8
15L	1	1	1	11	19.1	17.6	23	30.1	37.6	48.4	250	390	415		1.44
27R	1	1	2	11	18.1	17.2	21.5	27.2	35.7	43.3	256	375	446		1.32
61R	1	1	6	12	18.9	21.6	28.7	36.8	43.7	53.5	277	390	453		1.72
62R	1	1	6	12	19.4	20.5	27.9	34.1	42.2	52.8	270	436	487		1.63
76L	1	1	7	11	16.4	16.9	22.6	29.4	36.7	45.3	248	367	433		1.36
92L	1	1	9	11	14.3	13.1	17.9	23.8	30.4	36.3	213	351	428		1.15
93R	1	1	9	11	13	14.6	21.2	28.3	35.5	43.7	231	370	432		1.6
112L	1	1	11	12	10.4	10.1	14.8	19.1	28	35.1	187	311	372		1.48
121R	1	1	12	12	18.4	19.7	27.9	35.6	38.4	45.8	282	414	480		1.72
122R	1	1	12	12	18.8	19.9	26.9	35.5	38.5	46.6	258	385	462		1.48
16R	2	1	1	11	18.5	19.6	25.7	33.3	40.3	50.3	249	360	407		1.62
18R	2	1	1	11	17.6	19.1	25.6	32	39.5	50	260	355	350		1.7
23L	2	1	2	11	18	17.3	20.9	27.3	35.6	43.4	248	385	430		1.28
42L	2	1	4	11	19.7	19.1	24.6	34.7	44.5	55	246	374	462		1.34
43R	2	1	4	11	18.3	16.9	21.4	29.1	37.2	45	260	391	430		1.09
65L	2	1	6	12	18.5	19.7	26.6	32.7	39.2	49.6	287	406	480		1.45
71R	2	1	7	11	16.8	15.8	21.6	28.2	36.2	44.7	228	332	380		1.23
72R	2	1	7	11	18.3	17	28.1	28.9	36.4	46.9	247	349	405		1.19
96L	2	1	9	11	16.5	14.9	19.5	25.5	32.2	40.7	211	317	362		1.09
111R	2	1	11	12	13.2	14.3	21	28	36	44.4	216	344	408		1.62
113R	2	1	11	12	14.7	16.3	22.5	28.4	37.2	48.2	234	374	435		1.58
125L	2	1	12	12	17.5	16.7	24.8	31.2	35.9	42.5	251	393	453		1.46
133R	2	1	13	12	18.8	16.4	20.8	28.1	36.3	45.5	228	340	410		1.07
12L	0	2	1	11	15.9	19.6	27	31.3	44.6	55	268	387	447	487	1.93
14R	0	2	1	11	19.1	21.1	27.8	35.9	44.1	53.4	278	362	453	476	1.56
24R	0	2	2	11	18	22.8	28.9	38.2	47	54.4	321	457	562	602	2.02
46L	0	2	4	11	18.9	22.8	30.7	41.7	51.2	63.6	305	397	495	510	1.98
68L	0	2	6	12	18.4	21.7	29	35.8	44.3	53.7	299	389	447	495	1.9
75L	0	2	7	11	15.3	18.4	25.1	33.8	42	51	275	443	527	567	1.78
95L	0	2	9	11	14.3	16.6	24	31.1	37.9	47.6	250	355	428	457	1.71
98L	0	2	9	11	13.7	16.2	23.3	30.12	36.7	46.3	242	368	408	458	1.76
117R	0	2	11	12	12.1	13.1	19	24.8	33.3	40.7	243	344	416	428	1.88
118L	0	2	11	12	12.2	13.7	19.4	25.6	33.9	40.6	240	377	432	460	2.03
128L	0	2	12	12	16.3	19.4	28.6	36.2	40.4	50	289	397	504	552	1.67
11R	1	2	1	11	18.4	18.7	25.3	32.2	39.8	50.4	278	365	446	460	1.47
25L	1	2	2	11	15.6	13.8	17.8	23.5	31.6	37	240	330	389	410	1.38
63R	1	2	6	12	17.2	17.3	24.1	30.8	38.2	46	254	398	469	496	1.36
77R	1	2	7	11	17.3	15.9	22.8	30	36.9	43.8	264	373	448	468	1.19
78L	1	2	7	11	13.9	12.8	18.9	23.9	30.9	36.1	235	329	412	425	1.04
94R	1	2	9	11	14.7	13.2	17.5	22.7	28.8	35.9	225	315	405	417	1.28
114R	1	2	11	12	10.9	12	17.1	22.5	30	36.4	240	370	452	483	1.82
116L	1	2	11	12	13.4	13.4	18.9	25.2	31.9	38.6	252	391	481	500	1.44
123R	1	2	12	12	18.3	16.1	23.3	31.3	33	39.1	262	376	450	516	1.31
131R	1	2	13	12	19.8	18	22.9	29.1	36.7	46.1	246	360	427	458	1.25
13L	2	2	1	11	19.1	18	23.8	31.2	38.7	48	262	370	466	505	1.75
21L	2	2	2	11	16	15.4	21.3	28.6	37	42	254	351	421	455	1.44
22R	2	2	2	11	16.2	15.9	20	25.9	34.5	41.6	270	379	428	452	1.28
45R	2	2	4	11	18.2	16.1	20.8	29.5	37.6	43.5	245	340	415	403	1.06
66L	2	2	6	12	18.4	18.8	25.5	31.8	38.1	46	268	372	437	470	1.33
67R	2	2	6	12	20	19.7	22.8	29.6	37.5	50	282	391	431	488	1.69
73R	2	2	7	11	17.4	17	23.3	30.2	37.2	47.5	248	362	433	461	1.3
97R	2	2	9	11	12.2	11.7	15.9	21.3	27.6	34.6	197	392	350	383	1.18
126L	2	2	12	12	18.7	19	25.8	34.6	36.9	44.8	264	385	471	501	1.56
127R	2	2	12	12	17	19.5	26.9	34.8	39	49.6	282	399	483	534	1.79
135L	2	2	13	12	18.3	16.4	20.8	26.2	35	44.8	233	315	399	430	1.22
136R	2	2	13	12	19.3	17.9	24.3	32.5	40.6	51.4	252	356	428	484	1.35
					16.709

## Sheet: Weight and BrainW Stats
Brain Weights										Body Weights
																		Effects of Age, Treatment, and Age*Treatment
Descriptives										Post hoc tests are not performed for Group because there are fewer than three groups.																																				Group comparisons at each weighing day
BlockedBrainWeight										Descriptive Statistics								Tests of Within-Subjects Effects									Tests of Between-Subjects Effects																			Independent Samples Test
	N	Mean	Std. Deviation	Std. Error	95% Confidence Interval for Mean		Minimum	Maximum		Treatment			Mean	Std. Deviation	N	SEM		Measure:	Weight								Measure:	Weight																				Levene's Test for Equality of Variances
					Lower Bound	Upper Bound				P7	Sham	Early Training	16.5273	3.05879	11	0.922259		Source		Type III Sum of Squares	df	Mean Square	F	Sig.	Partial Eta Squared		Transformed Variable:	Average																				F	Sig.
Sham	22	1.83473	0.122837	0.0261889	1.78026	1.88919	1.562	2.069				Late Training	15.8364	2.56721	11	0.774042		Age	Sphericity Assumed	1.5666e+07	8	1.95825e+06	7842.86	0	0.992282		Source	Type III Sum of Squares	df	Mean Square	F	Sig.	Partial Eta Squared
HI	20	1.4218	0.202376	0.0452527	1.32709	1.51651	1.042	1.82				Total	16.1818	2.77826	22	0.592326			Greenhouse-Geisser	1.5666e+07	1.56636	1.00016e+07	7842.86	4.36203e-102	0.992282		Intercept	1.15228e+07	1	1.15228e+07	9183.12	3.1809e-68	0.993401													P7	Equal variances assumed	0.160392	0.69011
IAIP	24	1.38383	0.22954	15	1.28691	1.48076	1.063	1.786			HI	Early Training	16.68	3.09796	10	0.97966			Huynh-Feldt	1.5666e+07	1.73212	9.04443e+06	7842.86	1.33577e-112	0.992282		Treatment	19695.2	2	9847.59	7.84807	0.000926763	0.204654														Equal variances not assumed
Total	66	1.54564	0.279575	0.0344133	1.47691	1.61436	1.042	2.069				Late Training	15.95	2.74115	10	0.866827			Lower-bound	1.5666e+07	1	1.5666e+07	7842.86	3.78086e-66	0.992282		Group	124.605	1	124.605	0.0993045	0.753741	0.0016253													P8	Equal variances assumed	0.0791634	0.779328
												Total	16.315	2.87151	20	0.642088		Age * Treatment	Sphericity Assumed	22990	16	1436.87	5.75472	1.64768e-11	0.15873		Treatment * Group	1263.75	2	631.875	0.503575	0.606857	0.0162425														Equal variances not assumed
ANOVA											IAIP	Early Training	17.4154	1.77475	13	0.492228			Greenhouse-Geisser	22990	3.13272	7338.67	5.75472	0.000980885	0.15873		Error	76541.5	61	1254.78																P12	Equal variances assumed	0.292062	0.590749
BlockedBrainWeight												Late Training	17.5667	2.08167	12	0.600925			Huynh-Feldt	22990	3.46424	6636.38	5.75472	0.000607777	0.15873																						Equal variances not assumed
	Sum of Squares	df	Mean Square	F	Sig.							Total	17.488	1.88863	25	0.377727			Lower-bound	22990	2	11495	5.75472	0.00513484	0.15873		Pairwise Comparisons																			P15	Equal variances assumed	0.305009	0.582653
Between Groups	2.77365	2	1.38683	37.8738	1.58172e-11						Total	Early Training	16.9118	2.60067	34	0.446012		Age * Group	Sphericity Assumed	1969.93	8	246.242	0.986204	0.445824	0.0159101		Measure:	Weight																			Equal variances not assumed
Within Groups	2.30687	63	0.0366171									Late Training	16.5	2.51694	33	0.438143			Greenhouse-Geisser	1969.93	1.56636	1257.65	0.986204	0.359187	0.0159101		(I) Treatment		Mean Difference (I-J)	Std. Error	Sig.b	95% Confidence Interval for Differenceb														P18	Equal variances assumed	0.24534	0.622046
Total	5.08053	65										Total	16.709	2.54878	67	0.311383			Huynh-Feldt	1969.93	1.73212	1137.3	0.986204	0.366265	0.0159101							Lower Bound	Upper Bound														Equal variances not assumed
										P8	Sham	Early Training	19.4091	3.73456	11	1.12601			Lower-bound	1969.93	1	1969.93	0.986204	0.324595	0.0159101		Sham	HI	11.462*	3.64805	0.00776563	2.48173	20.4432													P21	Equal variances assumed	0.048381	0.826594
Multiple Comparisons												Late Training	18.6727	3.41734	11	1.03037		Age * Treatment * Group	Sphericity Assumed	1708.6	16	106.787	0.427686	0.975278	0.0138286			IAIP	12.660*	3.45297	0.00155353	4.15917	21.1602														Equal variances not assumed
Dependent Variable:	BlockedBrainWeight											Total	19.0409	3.51347	22	0.749073			Greenhouse-Geisser	1708.6	3.13272	545.404	0.427686	0.742011	0.0138286		HI	Sham	-11.462*	3.64805	0.00776563	-20.4432	-2.48173													P49	Equal variances assumed	1.57553	0.213899
(I) Treatment			Mean Difference (I-J)	Std. Error	Sig.	95% Confidence Interval					HI	Early Training	17.12	3.62025	10	1.14482			Huynh-Feldt	1708.6	3.46424	493.211	0.427686	0.761314	0.0138286			IAIP	1.19719	3.54355	1	-7.52629	9.92066														Equal variances not assumed
						Lower Bound	Upper Bound					Late Training	15.12	2.37898	10	0.7523			Lower-bound	1708.6	2	854.299	0.427686	0.653956	0.0138286		IAIP	Sham	-12.660*	3.45297	0.00155353	-21.1602	-4.15917													P78	Equal variances assumed	1.86563	0.176684
Tukey HSD	Sham	HI	.41293*	0.0591208	1.14408e-08	0.271018	0.554836					Total	16.12	3.15304	20	0.705042		Error(Age)	Sphericity Assumed	121847	488	249.686						HI	-1.19719	3.54355	1	-9.92066	7.52629														Equal variances not assumed
		IAIP	.45089*	0.0564812	5.2142e-09	0.315321	0.586467				IAIP	Early Training	17.1615	1.74907	13	0.485104			Greenhouse-Geisser	121847	95.5479	1275.24					Based on estimated marginal means																			P99	Equal variances assumed	0.407491	0.525489
	HI	Sham	-.41293*	0.0591208	1.14408e-08	-0.554836	-0.271018					Late Training	17.1167	2.24533	12	0.648171			Huynh-Feldt	121847	105.659	1153.21					*. The mean difference is significant at the .05 level.																				Equal variances not assumed
		IAIP	0.0379667	0.0579359	0.790046	-0.101098	0.177032					Total	17.14	1.9598	25	0.391961			Lower-bound	121847	61	1997.49					b. Adjustment for multiple comparisons: Bonferroni.
	IAIP	Sham	-.45089*	0.0564812	5.2142e-09	-0.586467	-0.315321				Total	Early Training	17.8765	3.17348	34	0.544247											Weight
		HI	-0.0379667	0.0579359	0.790046	-0.177032	0.101098					Late Training	17.0303	3.00744	33	0.523528											Treatment		N	Subset
Bonferroni	Sham	HI	.41293*	0.0591208	6.38093e-09	0.267515	0.55834					Total	17.4597	3.09878	67	0.378576														1	2
		IAIP	.45089*	0.0564812	1.14584e-10	0.311974	0.589814			P12	Sham	Early Training	25.9909	4.15703	11	1.25339											Tukey HSDa,b,c	IAIP	25	134.168
	HI	Sham	-.41293*	0.0591208	6.38093e-09	-0.55834	-0.267515					Late Training	25.7091	3.9272	11	1.1841												HI	20	135.425
		IAIP	0.0379667	0.0579359	1	-0.104531	0.180465					Total	25.85	3.94893	22	0.841915												Sham	22		146.887
	IAIP	Sham	-.45089*	0.0564812	1.14584e-10	-0.589814	-0.311974				HI	Early Training	23.24	4.64332	10	1.46835												Sig.		0.933238	1
		HI	-0.0379667	0.0579359	1	-0.180465	0.104531					Late Training	20.86	3.10133	10	0.980725											Means for groups in homogeneous subsets are displayed. Based on observed means. The error term is Mean Square(Error) = 139.420.
*. The mean difference is significant at the 0.05 level.												Total	22.05	4.0323	20	0.901651											a. Uses Harmonic Mean Sample Size = 22.148.
											IAIP	Early Training	23.3154	2.70489	13	0.7502											b. The group sizes are unequal. The harmonic mean of the group sizes is used. Type I error levels are not guaranteed.
BlockedBrainWeight												Late Training	22.6	3.04243	12	0.878273											c. Alpha = .05.
Treatment		N	Subset for alpha = 0.05									Total	22.972	2.83439	25	0.566878
			1	2							Total	Early Training	24.1588	3.92838	34	0.673712
Tukey HSDa,b	IAIP	24	1.38383									Late Training	23.1091	3.83515	33	0.667613
	HI	20	1.4218									Total	23.6418	3.88935	67	0.475159
	Sham	22		1.83473						P15	Sham	Early Training	34.4545	5.18833	11	1.56434
	Sig.		0.789534	1								Late Training	33.1382	5.16182	11	1.55635
Means for groups in homogeneous subsets are displayed.												Total	33.7964	5.09511	22	1.08628
a. Uses Harmonic Mean Sample Size = 21.878.											HI	Early Training	29.99	5.70584	10	1.80434
b. The group sizes are unequal. The harmonic mean of the group sizes is used. Type I error levels are not guaranteed.												Late Training	27.12	3.90265	10	1.23413
												Total	28.555	4.98033	20	1.11363
											IAIP	Early Training	29.8	2.71047	13	0.75175
												Late Training	29.6833	3.8527	12	1.11218
												Total	29.744	3.23729	25	0.647459
											Total	Early Training	31.3618	4.9424	34	0.847614
												Late Training	30.0582	4.87071	33	0.847882
												Total	30.7197	4.91399	67	0.600339
										P18	Sham	Early Training	42.7273	6.19001	11	1.86636
												Late Training	41.4	5.57584	11	1.68118
												Total	42.0636	5.78895	22	1.23421
											HI	Early Training	36.67	4.76096	10	1.50555
												Late Training	33.78	3.8052	10	1.20331
												Total	35.225	4.44899	20	0.994825
											IAIP	Early Training	37.4231	2.95357	13	0.819174
												Late Training	36.6417	3.28619	12	0.94864
												Total	37.048	3.07735	25	0.615471
											Total	Early Training	38.9176	5.31165	34	0.91094
												Late Training	37.3606	5.22583	33	0.909701
												Total	38.1507	5.28799	67	0.646031
										P21	Sham	Early Training	53.4455	7.50498	11	2.26284
												Late Training	50.5727	6.68028	11	2.01418
												Total	52.0091	7.08754	22	1.51107
											HI	Early Training	45.08	6.01993	10	1.90367
												Late Training	40.94	5.20389	10	1.64561
												Total	43.01	5.87402	20	1.31347
											IAIP	Early Training	46.6308	3.88938	13	1.07872
												Late Training	45.3167	4.60451	12	1.32921
												Total	46	4.2107	25	0.84214
											Total	Early Training	48.3794	6.74617	34	1.15696
												Late Training	45.7424	6.64422	33	1.15661
												Total	47.0806	6.7767	67	0.827906
										P49	Sham	Early Training	273.727	33.5323	11	10.1104
												Late Training	273.636	27.908	11	8.41457
												Total	273.682	30.1052	22	6.41845
											HI	Early Training	247.2	29.5853	10	9.35569
												Late Training	249.6	15.6645	10	4.95356
												Total	248.4	23.0729	20	5.15925
											IAIP	Early Training	243.462	20.3003	13	5.63029
												Late Training	254.75	23.3321	12	6.73539
												Total	248.88	22.1064	25	4.42128
											Total	Early Training	254.353	30.2764	34	5.19236
												Late Training	259.485	24.6439	33	4.28995
												Total	256.881	27.5585	67	3.36681
										P78	Sham	Early Training	400.818	40.6099	11	12.2443
												Late Training	388.727	34.8801	11	10.5167
												Total	394.773	37.4559	22	7.98563
											HI	Early Training	378.9	33.9949	10	10.7501
												Late Training	360.7	27.5602	10	8.71531
												Total	369.8	31.5338	20	7.05117
											IAIP	Early Training	363.077	26.6066	13	7.37934
												Late Training	367.667	24.4144	12	7.04782
												Total	365.28	25.1521	25	5.03041
											Total	Early Training	379.941	36.4691	34	6.2544
												Late Training	372.576	30.6839	33	5.34138
												Total	376.313	33.6935	67	4.11631
										P99	Sham	Early Training	463.818	42.8014	11	12.9051
												Late Training	465.364	49.5707	11	14.9461
												Total	464.591	45.2008	22	9.63684
											HI	Early Training	440.8	33.3293	10	10.5397
												Late Training	437.9	29.061	10	9.18991
												Total	439.35	30.4705	20	6.81341
											IAIP	Early Training	416.308	37.8624	13	10.5012
												Late Training	430.167	35.058	12	10.1204
												Total	422.96	36.4697	25	7.29394
											Total	Early Training	438.882	42.291	34	7.25285
												Late Training	444.242	40.8427	33	7.1098
												Total	441.522	41.3563	67	5.05248
													16.1818	0.592326	16.315	0.642088	17.488	0.377727
													19.0409	0.749073	16.12	0.705042	17.14	0.391961
													25.85	0.841915	22.05	0.901651	22.972	0.566878
													33.7964	1.08628	28.555	1.11363	29.744	0.647459
													42.0636	1.23421	35.225	0.994825	37.048	0.615471
													52.0091	1.51107	43.01	1.31347	46	0.84214
													273.682	6.41845	248.4	5.15925	248.88	4.42128
													394.773	7.98563	369.8	7.05117	365.28	5.03041
													464.591	9.63684	439.35	6.81341	422.96	7.29394
[truncated: 49 more columns]

## Sheet: Raw WMI data
Subject	Treatment 0=Sham, 1=HI, 2=IAIP	Group 1=early, 2=late	Dam # for litter	Date of birth	Week 1																									Total Week 1					Week 2
					Day 1					Day 2					Day 3					Day 4					Day 5										Day 1					Day 2					Day 3
					Trial 1	Trial 2	Trial 3	Trial 4	Total	Trial 1	Trial 2	Trial 3	Trial 4	Total	Trial 1	Trial 2	Trial 3	Trial 4	Total	Trial 1	Trial 2	Trial 3	Trial 4	Total	Trial 1	Trial 2	Trial 3	Trial 4	Total	Trial 1	Trial 2	Trial 3	Trial 4	Total	Trial 1	Trial 2	Trial 3	Trial 4	Total	Trial 1	Trial 2	Trial 3	Trial 4	Total	Trial 1	Trial 2	Trial 3	Trial 4	Total
17L	0	1	1	11	0	0	0	0	0	0	0	0	1	1	1	0	1	4	6	0	0	4	5	9	0	0	0	0	0	1	0	5	10	16	0	0	0	0	0	0	0	0	0	0	0	0	0	3	3
26R	0	1	2	11	1	2	3	2	8	0	1	6	3	10	0	0	0	1	1	0	0	0	4	4	0	0	0	0	0	1	3	9	10	23	0	0	0	1	1	0	1	0	0	1	0	0	0	4	4
28L	0	1	2	11	0	0	2	7	9	0	0	0	14	14	0	0	0	0	0	0	0	0	1	1	0	0	0	0	0	0	0	2	22	24	0	0	0	0	0	0	0	0	0	0	0	0	0	0	0
41R	0	1	4	11	0	0	0	0	0	0	1	3	4	8	0	0	2	1	3	0	0	0	0	0	0	0	0	1	1	0	1	5	6	12	0	0	1	0	1	0	0	0	0	0	0	0	2	3	5
44L	0	1	4	11	1	1	0	0	2	0	0	0	0	0	0	2	5	1	8	0	0	0	4	4	0	0	0	2	2	1	3	5	7	16	0	0	0	0	0	0	0	1	3	4	0	0	1	0	1
64L	0	1	6	12	2	1	1	4	8	0	2	1	1	4	0	0	0	0	0	0	0	0	2	2	0	0	0	3	3	2	3	2	10	17	0	0	0	1	1	0	0	0	0	0	0	0	0	0	0
74L	0	1	7	11	0	4	0	3	7	0	0	1	2	3	0	1	2	21	24	4	5	0	0	9	0	0	0	0	0	4	10	3	26	43	0	4	2	0	6	0	0	0	0	0	0	0	0	14	14
91R	0	1	9	11	1	0	0	2	3	0	0	0	0	0	0	0	6	0	6	0	0	0	0	0	0	0	0	0	0	1	0	6	2	9	0	0	0	0	0	0	0	0	0	0	0	0	0	0	0
115L	0	1	11	12	1	3	0	4	8	0	0	0	1	1	0	0	0	4	4	0	0	1	2	3	0	1	0	3	4	1	4	1	14	20	0	0	1	0	1	0	0	0	0	0	0	0	1	0	1
124L	0	1	12	12	0	9	0	2	11	0	1	0	1	2	0	0	0	1	1	0	0	0	7	7	0	0	5	5	10	0	10	5	16	31	0	0	0	0	0	0	0	1	2	3	0	0	0	0	0
134L	0	1	13	12	2	0	1	1	4	0	0	0	1	1	0	0	2	1	3	0	1	0	3	4	0	0	0	0	0	2	1	3	6	12	0	0	0	6	6	0	0	0	0	0	0	0	1	1	2
15L	1	1	1	11	1	3	2	1	7	0	1	0	2	3	0	0	0	0	0	0	0	0	15	15	0	2	5	2	9	1	6	7	20	34	0	0	0	0	0	0	0	0	0	0	0	0	0	0	0
27R	1	1	2	11	3	1	0	8	12	0	0	0	5	5	0	0	1	3	4	0	2	5	15	22	2	2	9	3	16	5	5	15	34	59	0	4	5	6	15	0	2	11	10	22	0	1	6	2	9
61R	1	1	6	12	0	1	7	12	20	0	0	0	7	7	0	0	4	3	7	0	0	1	0	1	0	0	2	1	3	0	1	14	23	38	0	0	0	7	7	0	1	2	1	4	0	0	1	0	1
62R	1	1	6	12	1	0	0	10	11	0	0	0	9	9	0	0	10	4	14	0	0	5	12	17	0	1	0	0	1	1	1	15	35	52	0	0	1	0	1	0	0	1	1	2	0	2	3	0	5
76L	1	1	7	11	2	4	3	8	17	0	5	0	8	13	0	1	0	7	8	0	1	4	0	5	0	0	3	9	12	2	11	10	32	55	0	0	0	12	12	0	0	0	7	7	0	1	8	0	9
92L	1	1	9	11	3	0	0	1	4	1	1	0	4	6	0	0	0	1	1	0	0	5	7	12	0	1	0	1	2	4	2	5	14	25	0	1	1	0	2	0	6	1	8	15	0	4	4	2	10
93R	1	1	9	11	1	2	0	3	6	0	0	0	1	1	0	1	7	0	8	0	0	0	6	6	0	0	1	3	4	1	3	8	13	25	0	0	0	3	3	0	0	0	0	0	0	1	0	2	3
112L	1	1	11	12	0	2	0	8	10	0	0	0	0	0	0	1	0	0	1	0	0	7	10	17	0	0	1	0	1	0	3	8	18	29	1	0	2	4	7	0	0	1	0	1	0	0	0	0	0
121R	1	1	12	12	0	2	2	1	5	0	0	0	4	4	0	0	0	3	3	0	0	2	3	5	0	0	0	0	0	0	2	4	11	17	0	0	0	0	0	0	0	1	2	3	0	0	2	3	5
122R	1	1	12	12	1	5	4	11	21	1	1	2	2	6	0	0	2	3	5	0	1	1	2	4	0	0	1	3	4	2	7	10	21	40	0	0	0	5	5	0	1	0	2	3	0	1	1	1	3
16R	2	1	1	11	1	0	1	13	15	0	2	1	8	11	0	0	2	2	4	0	0	0	2	2	0	1	1	0	2	1	3	5	25	34	0	0	2	16	18	0	2	2	12	16	0	0	1	1	2
18R	2	1	1	11	2	2	0	0	4	0	0	0	0	0	0	0	0	2	2	0	0	0	4	4	0	0	0	5	5	2	2	0	11	15	0	0	0	0	0	0	0	0	0	0	0	0	3	8	11
23L	2	1	2	11	0	0	3	5	8	0	1	0	5	6	0	0	1	5	6	0	0	0	12	12	0	0	4	7	11	0	1	8	34	43	0	0	1	8	9	0	0	1	2	3	0	1	1	5	7
42L	2	1	4	11	3	0	7	4	14	0	0	12	3	15	0	0	0	1	1	0	0	1	7	8	0	0	0	0	0	3	0	20	15	38	0	0	0	5	5	0	0	0	0	0	0	2	2	0	4
43R	2	1	4	11	0	0	0	0	0	0	0	0	2	2	0	0	4	0	4	0	0	0	0	0	0	0	2	0	2	0	0	6	2	8	0	1	0	6	7	0	0	0	0	0	0	0	0	2	2
65L	2	1	6	12	0	0	0	8	8	0	5	2	1	8	0	1	0	0	1	0	0	1	7	8	0	1	1	1	3	0	7	4	17	28	0	0	0	0	0	0	0	2	0	2	0	0	1	5	6
71R	2	1	7	11	0	3	8	4	15	0	0	2	12	14	0	0	0	2	2	0	0	0	3	3	0	0	1	6	7	0	3	11	27	41	0	0	3	8	11	0	1	1	5	7	0	0	1	2	3
72R	2	1	7	11	0	1	0	0	1	1	0	0	1	2	0	0	0	5	5	0	0	0	0	0	0	1	0	1	2	1	2	0	7	10	0	0	0	2	2	0	0	1	1	2	0	1	0	1	2
96L	2	1	9	11	0	0	0	5	5	1	2	1	2	6	0	0	5	0	5	0	0	0	0	0	0	0	0	5	5	1	2	6	12	21	0	0	1	1	2	0	0	0	0	0	0	0	0	5	5
111R	2	1	11	12	0	0	0	2	2	0	0	0	0	0	0	1	3	14	18	0	1	0	14	15	0	0	6	3	9	0	2	9	33	44	0	0	0	6	6	0	0	0	1	1	0	0	0	1	1
113R	2	1	11	12	1	1	2	0	4	0	0	0	1	1	0	0	1	1	2	0	0	0	0	0	0	0	0	1	1	1	1	3	3	8	0	0	0	0	0	0	0	0	0	0	0	0	0	0	0
125L	2	1	12	12	1	3	3	0	7	0	0	0	4	4	1	0	0	0	1	0	1	2	0	3	0	0	2	2	4	2	4	7	6	19	0	1	1	2	4	0	1	0	12	13	0	0	0	10	10
133R	2	1	13	12	0	0	1	0	1	0	0	0	0	0	0	0	6	5	11	0	0	0	1	1	0	1	1	0	2	0	1	8	6	15	0	0	0	3	3	0	0	0	0	0	0	0	4	6	10
12L	0	2	1	11	0	0	5	8	13	0	4	2	0	6	0	0	1	13	14	0	0	1	0	1	0	1	0	4	5	0	5	9	25	39	0	0	3	1	4	0	0	1	3	4	0	1	1	3	5
14R	0	2	1	11	0	0	1	1	2	0	1	3	2	6	0	0	0	2	2	0	0	0	1	1	0	5	0	6	11	0	6	4	12	22	0	1	1	3	5	0	0	0	0	0	0	0	0	2	2
24R	0	2	2	11	0	2	1	3	6	0	0	0	0	0	0	0	0	0	0	0	2	5	0	7	0	0	2	0	2	0	4	8	3	15	0	1	3	4	8	0	0	1	5	6	0	0	1	5	6
46L	0	2	4	11	0	0	8	7	15	0	0	0	0	0	0	0	1	5	6	0	0	0	0	0	0	0	1	2	3	0	0	10	14	24	0	0	0	2	2	0	0	0	0	0	0	0	0	0	0
68L	0	2	6	12	0	0	0	4	4	0	0	2	10	12	0	0	0	1	1	0	0	6	4	10	0	0	0	0	0	0	0	8	19	27	0	0	0	0	0	0	0	0	0	0	0	0	0	0	0
75L	0	2	7	11	0	0	2	5	7	0	0	3	1	4	0	0	0	0	0	0	0	0	0	0	0	0	0	0	0	0	0	5	6	11	0	0	0	0	0	0	0	0	0	0	0	0	0	0	0
95L	0	2	9	11	0	0	0	1	1	0	0	0	3	3	0	0	2	4	6	0	0	1	0	1	0	1	1	2	4	0	1	4	10	15	0	0	5	1	6	0	0	0	0	0	0	0	0	1	1
98L	0	2	9	11	0	1	0	0	1	0	0	1	0	1	0	0	1	5	6	0	1	1	3	5	2	7	1	3	13	2	9	4	11	26	0	0	0	1	1	0	0	0	4	4	0	0	1	0	1
117R	0	2	11	12	0	0	2	4	6	0	1	2	2	5	0	3	1	1	5	0	0	0	3	3	0	0	0	1	1	0	4	5	11	20	0	0	1	0	1	0	0	1	3	4	0	1	0	0	1
118L	0	2	11	12	2	0	4	4	10	0	0	0	0	0	0	0	0	1	1	0	0	0	1	1	0	0	0	1	1	2	0	4	7	13	0	0	1	1	2	0	0	0	1	1	0	0	0	1	1
128L	0	2	12	12	0	1	2	9	12	0	1	1	7	9	0	0	5	6	11	0	2	0	6	8	0	2	0	2	4	0	6	8	30	44	0	0	0	1	1	1	2	0	4	7	0	0	0	0	0
11R	1	2	1	11	0	0	1	10	11	0	0	4	5	9	0	1	2	2	5	0	2	1	2	5	0	1	1	7	9	0	4	9	26	39	1	2	2	2	7	0	0	2	0	2	0	1	0	1	2
25L	1	2	2	11	0	1	0	10	11	0	0	0	3	3	0	0	0	0	0	0	0	0	11	10	0	0	1	0	1	0	1	1	23	25	0	1	0	22	23	0	0	0	0	0	0	3	1	0	4
63R	1	2	6	12	1	1	0	5	7	0	0	0	9	9	0	1	2	2	5	0	1	2	3	6	0	0	1	1	2	1	3	5	20	29	0	1	0	0	1	0	1	0	5	6	0	0	1	2	3
77R	1	2	7	11	0	0	7	1	8	0	0	1	2	3	0	0	5	7	12	0	2	1	2	5	0	0	2	2	3	0	2	15	14	31	0	6	4	2	12	0	2	1	5	8	0	1	2	5	8
78L	1	2	7	11	0	0	1	3	4	0	0	0	2	2	0	0	0	0	0	0	0	1	3	4	1	0	4	12	17	1	0	6	20	27	0	0	0	1	1	0	1	1	5	7	0	1	0	5	6
94R	1	2	9	11	0	1	0	8	9	0	0	3	8	11	3	2	0	0	5	0	2	0	0	2	0	0	5	2	7	3	5	8	18	34	0	0	1	8	9	0	0	1	2	3	0	1	3	2	6
114R	1	2	11	12	0	3	0	0	3	0	0	3	6	9	0	0	0	1	1	0	0	0	1	1	0	0	0	0	0	0	3	3	8	14	0	0	2	2	4	0	0	0	2	2	0	0	3	1	4
116L	1	2	11	12	0	0	1	4	5	0	0	0	3	3	0	0	1	0	1	0	1	0	4	5	1	0	1	8	10	1	1	3	19	24	0	0	4	3	7	0	0	1	1	2	0	1	1	4	6
123R	1	2	12	12	0	6	3	0	9	0	0	0	0	0	0	1	2	8	11	0	1	1	2	4	0	0	1	6	7	0	8	7	16	31	0	2	2	8	12	0	1	0	1	2	0	0	0	2	2
131R	1	2	13	12	0	0	2	0	2	0	0	0	10	10	0	0	1	1	2	0	0	1	3	4	0	0	0	3	3	0	0	4	17	21	0	1	1	4	6	0	0	1	5	6	0	0	1	1	2
13L	2	2	1	11	0	0	1	8	9	0	0	0	1	1	0	0	1	1	2	0	0	0	8	8	0	1	0	1	2	0	1	2	19	22	0	1	1	1	3	0	0	3	1	4	0	0	0	0	0
21L	2	2	2	11	0	0	6	2	8	0	0	7	1	8	0	0	0	0	0	0	0	0	0	0	0	0	0	4	4	0	0	13	7	20	0	3	5	0	8	0	0	0	2	2	0	0	0	0	0
22R	2	2	2	11	0	0	6	6	12	0	0	0	0	0	0	0	1	6	7	0	2	1	1	4	1	6	2	6	15	1	8	10	19	38	0	0	6	0	6	0	0	0	3	3	0	0	0	0	0
45R	2	2	4	11	0	4	1	8	13	0	0	0	1	1	0	0	0	0	0	0	0	1	0	1	0	0	1	0	1	0	4	3	9	16	0	0	0	0	0	0	0	0	10	10	0	0	0	4	4
66L	2	2	6	12	2	9	14	1	26	0	1	10	7	18	0	0	0	2	2	0	0	0	2	2	0	0	0	12	12	2	10	24	24	60	0	3	1	0	4	0	10	1	4	15	0	1	1	14	16
67R	2	2	6	12	0	0	0	2	2	0	0	3	1	4	0	1	0	0	1	0	0	3	6	9	0	2	4	8	14	0	3	10	17	30	0	0	0	1	1	0	0	1	2	3	0	0	0	0	0
73R	2	2	7	11	0	0	1	2	3	0	2	1	11	14	0	1	2	2	5	0	0	0	1	1	0	0	12	5	17	0	3	16	21	40	0	0	1	5	6	1	2	0	9	12	0	1	3	0	4
97R	2	2	9	11	0	1	0	0	1	0	3	1	7	11	0	0	0	12	12	0	0	0	0	0	0	0	0	0	0	0	4	1	19	24	0	0	0	11	11	0	0	0	1	1	0	0	0	0	0
126L	2	2	12	12	0	0	4	6	10	0	0	4	1	5	0	0	3	2	5	0	0	0	1	1	0	0	0	2	2	0	0	11	12	23	0	0	2	0	2	0	1	1	2	4	0	0	2	2	4
127R	2	2	12	12	0	0	1	4	5	0	0	1	0	1	0	0	0	8	8	0	0	0	1	1	0	0	3	0	3	0	0	5	13	18	0	0	4	9	13	0	0	0	0	0	0	0	0	2	2
135L	2	2	13	12	0	6	0	0	6	0	0	1	0	1	0	0	0	0	0	0	0	0	0	0	0	0	0	4	4	0	6	1	4	11	0	1	1	3	5	0	1	2	2	5	0	1	2	2	5
136R	2	2	13	12	0	0	0	6	6	1	0	0	1	2	0	0	1	6	7	0	1	1	12	14	0	1	3	2	6	1	2	5	27	35	0	1	2	3	6	0	1	2	3	6	0	1	2	2	5
[truncated: 110 more columns]

## Sheet: WMI Errors RMANOVA
Design									Descriptive Statistics							All means and StErr									Multivariate tests									Sphericity and other tests									Pairwise comparisons from significant factors
Within-Subjects Factors			Between-Subjects Factors						Descriptive Statistics							16. Treatment * Group * week * trial									Significant effects									Significant effects		Note: Group x Trial only with Sphericity assumed							Treatment
Measure:	WMIerrors				Value Label	N			Treatment			Mean	Std. Deviation	N		Measure:	WMIerrors								Week, Trial, Trial x Treatment, Week x trial,									Week, Week x Group, Trial, Trial x Treatment, Week x Trial, Treatment									Estimates
week		Dependent Variable	Treatment	.00	Sham	22			W1T1WMITotal	Sham	Early Training	1.18182	1.16775	11		Treatment				Mean	Std. Error	95% Confidence Interval			Multivariate Testsa									Mauchly's Test of Sphericitya									Measure:	WMIerrors
1	1	W1T1WMITotal		1.00	HI	20					Late Training	0.363636	0.80904	11								Lower Bound	Upper Bound		Effect		Value	F	Hypothesis df	Error df	Sig.	Partial Eta Squared		Measure:	WMIerrors								Treatment	Mean	Std. Error	95% Confidence Interval
	2	W1T2WMITotal		2.00	IAIP	25					Total	0.772727	1.066	22		Sham	Early Training	1	1	1.18182	0.326068	0.529806	1.83383		week	Pillai's Trace	0.641529	25.950b	4	58	2.35236e-12	0.641529		Within Subjects Effect	Mauchly's W	Approx. Chi-Square	df	Sig.	Epsilonb							Lower Bound	Upper Bound
	3	W1T3WMITotal	Group	1.00	Early Training	34				HI	Early Training	1.6	1.7127	10					2	3.18182	0.894495	1.39316	4.97047			Wilks' Lambda	0.358471	25.950b	4	58	2.35236e-12	0.641529							Greenhouse-Geisser	Huynh-Feldt	Lower-bound		Sham	3.28864	0.46453	2.35975	4.21752
	4	W1T4WMITotal		2.00	Late Training	33					Late Training	0.6	0.966092	10					3	4.18182	1.36313	1.45607	6.90757			Hotelling's Trace	1.78963	25.950b	4	58	2.35236e-12	0.641529		week	0.533474	37.3342	9	2.312e-05	0.734658	0.839148	0.25		HI	6.1875	0.487203	5.21328	7.16172
2	1	W2T1WMITotal									Total	1.1	1.44732	20					4	11.7273	2.48631	6.7556	16.6989			Roy's Largest Root	1.78963	25.950b	4	58	2.35236e-12	0.641529		trial	0.204922	94.6673	5	7.25632e-19	0.503218	0.555535	0.333333		IAIP	5.90881	0.436117	5.03674	6.78088
	2	W2T2WMITotal								IAIP	Early Training	0.846154	0.987096	13				2	1	0	0.0888646	-0.177696	0.177696		week * Treatment	Pillai's Trace	0.0968207	0.750379	8	118	0.646946	0.0484104		week * trial	0.000673055	414.89	77	2.12881e-47	0.441603	0.528193	0.0833333			0.0450401
	3	W2T3WMITotal									Late Training	0.333333	0.651339	12					2	0.545455	0.832768	-1.11977	2.21068			Wilks' Lambda	0.904584	.746b	8	116	0.651153	0.0489039		Tests the null hypothesis that the error covariance matrix of the orthonormalized transformed dependent variables is proportional to an identity matrix.
	4	W2T4WMITotal									Total	0.6	0.866025	25					3	1.54545	1.05653	-0.5672	3.65811			Hotelling's Trace	0.103928	0.740488	8	114	0.655591	0.0493972		a. Design: Intercept + Treatment + Group + Treatment * Group Within Subjects Design: week + trial + week * trial
3	1	W3T1WMITotal								Total	Early Training	1.17647	1.2903	34					4	5.72727	2.02211	1.68382	9.77072			Roy's Largest Root	0.0858404	1.266c	4	59	0.293509	0.0790544		b. May be used to adjust the degrees of freedom for the averaged tests of significance. Corrected tests are displayed in the Tests of Within-Subjects Effects table.									Pairwise Comparisons
	2	W3T2WMITotal									Late Training	0.424242	0.791766	33				3	1	0.272727	0.202806	-0.132809	0.678263		week * Group	Pillai's Trace	0.118723	1.953b	4	58	0.113744	0.118723		Tests of Within-Subjects Effects									Measure:	WMIerrors
	3	W3T3WMITotal									Total	0.80597	1.13135	67					2	1.36364	0.647831	0.0682182	2.65905			Wilks' Lambda	0.881277	1.953b	4	58	0.113744	0.118723		Measure:	WMIerrors								(I) Treatment		Mean Difference (I-J)	Std. Error	Sig.b	95% Confidence Interval for Differenceb
	4	W3T4WMITotal							W1T2WMITotal	Sham	Early Training	3.18182	3.65563	11					3	2.09091	1.39577	-0.700108	4.88193			Hotelling's Trace	0.134717	1.953b	4	58	0.113744	0.118723		Source		Type III Sum of Squares	df	Mean Square	F	Sig.	Partial Eta Squared							Lower Bound	Upper Bound
4	1	W4T1WMITotal									Late Training	3.18182	3.15652	11					4	5.72727	2.18996	1.34818	10.1064			Roy's Largest Root	0.134717	1.953b	4	58	0.113744	0.118723		week	Sphericity Assumed	1888.76	4	472.189	15.1473	4.47655e-11	0.198921		Sham	HI	-2.899*	0.673168	0.000183853	-4.55606	-1.24166
	2	W4T2WMITotal									Total	3.18182	3.3329	22				4	1	0.0909091	0.309903	-0.528781	0.710599		week * Treatment * Group	Pillai's Trace	0.0904164	0.698394	8	118	0.692359	0.0452082			Greenhouse-Geisser	1888.76	2.93863	642.733	15.1473	1.03973e-08	0.198921			IAIP	-2.620*	0.637171	0.000357399	-4.18876	-1.0516
	3	W4T3WMITotal								HI	Early Training	4.1	3.17805	10					2	0.636364	1.43241	-2.22792	3.50065			Wilks' Lambda	0.911304	.689b	8	116	0.700296	0.0453774			Huynh-Feldt	1888.76	3.35659	562.7	15.1473	1.2121e-09	0.198921		HI	Sham	2.899*	0.673168	0.000183853	1.24166	4.55606
	4	W4T4WMITotal									Late Training	2.7	2.49666	10					3	2.54545	1.61633	-0.68659	5.7775			Hotelling's Trace	0.0954403	0.680012	8	114	0.708286	0.0455467			Lower-bound	1888.76	1	1888.76	15.1473	0.000248799	0.198921			IAIP	0.278686	0.653885	1	-1.33104	1.88841
5	1	W5T1WMITotal									Total	3.4	2.87274	20					4	8.18182	2.94571	2.29151	14.0721			Roy's Largest Root	0.0674471	.995c	4	59	0.417591	0.0631854		week * Treatment	Sphericity Assumed	227.199	8	28.3998	0.911038	0.50787	0.0290038		IAIP	Sham	2.620*	0.637171	0.000357399	1.0516	4.18876
	2	W5T2WMITotal								IAIP	Early Training	2.15385	1.86396	13				5	1	1.66533e-16	0.661053	-1.32186	1.32186		trial	Pillai's Trace	0.892844	163.867b	3	59	1.42731e-28	0.892844			Greenhouse-Geisser	227.199	5.87727	38.6572	0.911038	0.486746	0.0290038			HI	-0.278686	0.653885	1	-1.88841	1.33104
	3	W5T3WMITotal									Late Training	3.41667	3.23218	12					2	0.727273	1.20566	-1.68359	3.13814			Wilks' Lambda	0.107156	163.867b	3	59	1.42731e-28	0.892844			Huynh-Feldt	227.199	6.71319	33.8437	0.911038	0.49587	0.0290038		Based on estimated marginal means
	4	W5T4WMITotal									Total	2.76	2.63439	25					3	1.81818	1.20495	-0.591258	4.22762			Hotelling's Trace	8.33221	163.867b	3	59	1.42731e-28	0.892844			Lower-bound	227.199	2	113.599	0.911038	0.407507	0.0290038		*. The mean difference is significant at the .05 level.
										Total	Early Training	3.05882	2.95359	34					4	6.09091	2.28772	1.51632	10.6655			Roy's Largest Root	8.33221	163.867b	3	59	1.42731e-28	0.892844		week * Group	Sphericity Assumed	340.465	4	85.1163	2.73044	0.029798	0.0428436		b. Adjustment for multiple comparisons: Bonferroni.
											Late Training	3.12121	2.92358	33			Late Training	1	1	0.363636	0.326068	-0.288376	1.01565		trial * Treatment	Pillai's Trace	0.386216	4.78647	6	120	0.000207244	0.193108			Greenhouse-Geisser	340.465	2.93863	115.858	2.73044	0.0464814	0.0428436
											Total	3.08955	2.91668	67					2	3.18182	0.894495	1.39316	4.97047			Wilks' Lambda	0.61853	5.340b	6	118	6.60184e-05	0.213534			Huynh-Feldt	340.465	3.35659	101.432	2.73044	0.0389805	0.0428436
									W1T3WMITotal	Sham	Early Training	4.18182	2.27236	11					3	6.27273	1.36313	3.54698	8.99848			Hotelling's Trace	0.609065	5.88763	6	116	2.1685e-05	0.233442			Lower-bound	340.465	1	340.465	2.73044	0.103591	0.0428436
											Late Training	6.27273	2.3277	11					4	13.4545	2.48631	8.48287	18.4262			Roy's Largest Root	0.596195	11.924c	3	60	3.17155e-06	0.37351		week * Treatment * Group	Sphericity Assumed	191.017	8	23.8772	0.765955	0.633124	0.0244981
											Total	5.22727	2.48676	22				2	1	0.0909091	0.0888646	-0.0867867	0.268605		trial * Group	Pillai's Trace	0.0599258	1.254b	3	59	0.29858	0.0599258			Greenhouse-Geisser	191.017	5.87727	32.5011	0.765955	0.595087	0.0244981
										HI	Early Training	9.6	3.97772	10					2	0.727273	0.832768	-0.937949	2.39249			Wilks' Lambda	0.940074	1.254b	3	59	0.29858	0.0599258			Huynh-Feldt	191.017	6.71319	28.4541	0.765955	0.611309	0.0244981
											Late Training	6.1	3.98469	10					3	2.54545	1.05653	0.4328	4.65811			Hotelling's Trace	0.0637459	1.254b	3	59	0.29858	0.0599258			Lower-bound	191.017	2	95.5087	0.765955	0.469308	0.0244981
											Total	7.85	4.27077	20					4	5.36364	2.02211	1.32019	9.40709			Roy's Largest Root	0.0637459	1.254b	3	59	0.29858	0.0599258		Error(week)	Sphericity Assumed	7606.23	244	31.1731
										IAIP	Early Training	6.69231	5.15404	13				3	1	1.38778e-16	0.202806	-0.405536	0.405536		trial * Treatment * Group	Pillai's Trace	0.103194	1.08808	6	120	0.373472	0.051597			Greenhouse-Geisser	7606.23	179.257	42.4321
											Late Training	8.41667	6.98646	12					2	1.54545	0.647831	0.250036	2.84087			Wilks' Lambda	0.89697	1.099b	6	118	0.367232	0.0529148			Huynh-Feldt	7606.23	204.752	37.1485
											Total	7.52	6.03545	25					3	2.27273	1.39577	-0.51829	5.06374			Hotelling's Trace	0.114681	1.10858	6	116	0.361625	0.0542308			Lower-bound	7606.23	61	124.692
										Total	Early Training	6.73529	4.4945	34					4	4.45455	2.18996	0.0754559	8.83363			Roy's Largest Root	0.113061	2.261c	3	60	0.090473	0.101577		trial	Sphericity Assumed	27321.1	3	9107.05	386.09	7.07967e-79	0.863562
											Late Training	7	4.91172	33				4	1	0.818182	0.309903	0.198492	1.43787		week * trial	Pillai's Trace	0.647828	7.665b	12	50	8.44672e-08	0.647828			Greenhouse-Geisser	27321.1	1.50965	18097.6	386.09	4.88838e-41	0.863562
											Total	6.86567	4.67065	67					2	3.54545	1.43241	0.681172	6.40974			Wilks' Lambda	0.352172	7.665b	12	50	8.44672e-08	0.647828			Huynh-Feldt	27321.1	1.6666	16393.3	386.09	5.01536e-45	0.863562
									W1T4WMITotal	Sham	Early Training	11.7273	7.24004	11					3	5.09091	1.61633	1.85886	8.32295			Hotelling's Trace	1.83952	7.665b	12	50	8.44672e-08	0.647828			Lower-bound	27321.1	1	27321.1	386.09	4.50593e-28	0.863562
											Late Training	13.4545	8.18979	11					4	12.7273	2.94571	6.83696	18.6176			Roy's Largest Root	1.83952	7.665b	12	50	8.44672e-08	0.647828		trial * Treatment	Sphericity Assumed	1780.67	6	296.778	12.5818	7.3306e-12	0.292044
											Total	12.5909	7.59485	22				5	1	0.545455	0.661053	-0.776402	1.86731		week * trial * Treatment	Pillai's Trace	0.468512	1.30016	24	102	0.183468	0.234256			Greenhouse-Geisser	1780.67	3.01931	589.759	12.5818	5.44146e-07	0.292044
										HI	Early Training	22.1	8.82484	10					2	1.18182	1.20566	-1.22905	3.59269			Wilks' Lambda	0.584127	1.285b	24	100	0.194385	0.235718			Huynh-Feldt	1780.67	3.33321	534.22	12.5818	1.65531e-07	0.292044
											Late Training	18.1	4.93176	10					3	3	1.20495	0.590561	5.40944			Hotelling's Trace	0.621842	1.26959	24	98	0.206046	0.237178			Lower-bound	1780.67	2	890.333	12.5818	2.66189e-05	0.292044
											Total	20.1	7.25404	20					4	6.72727	2.28772	2.15269	11.3019			Roy's Largest Root	0.391897	1.666c	12	51	0.103042	0.281556		trial * Group	Sphericity Assumed	209.263	3	69.7544	2.95721	0.0337581	0.0462373
										IAIP	Early Training	15.2308	11.1666	13		HI	Early Training	1	1	1.6	0.341983	0.916163	2.28384		week * trial * Group	Pillai's Trace	0.19342	.999b	12	50	0.463484	0.19342			Greenhouse-Geisser	209.263	1.50965	138.617	2.95721	0.071119	0.0462373
											Late Training	15.9167	6.98646	12					2	4.1	0.938155	2.22404	5.97596			Wilks' Lambda	0.80658	.999b	12	50	0.463484	0.19342			Huynh-Feldt	209.263	1.6666	125.563	2.95721	0.0658028	0.0462373
											Total	15.56	9.21086	25					3	9.6	1.42966	6.74121	12.4588			Hotelling's Trace	0.239802	.999b	12	50	0.463484	0.19342			Lower-bound	209.263	1	209.263	2.95721	0.0905659	0.0462373
										Total	Early Training	16.1176	10.0023	34					4	22.1	2.60766	16.8857	27.3143			Roy's Largest Root	0.239802	.999b	12	50	0.463484	0.19342		trial * Treatment * Group	Sphericity Assumed	99.0886	6	16.5148	0.700137	0.649837	0.0224402
											Late Training	15.7576	6.93735	33				2	1	0.1	0.093202	-0.0863689	0.286369		week * trial * Treatment * Group	Pillai's Trace	0.381364	1.00134	24	102	0.471874	0.190682			Greenhouse-Geisser	99.0886	3.01931	32.8183	0.700137	0.555217	0.0224402
											Total	15.9403	8.56682	67					2	4.2	0.873414	2.4535	5.9465			Wilks' Lambda	0.647906	1.010b	24	100	0.461732	0.195074			Huynh-Feldt	99.0886	3.33321	29.7277	0.700137	0.568527	0.0224402
									W2T1WMITotal	Sham	Early Training	0	0	11					3	7.1	1.10809	4.88423	9.31577			Hotelling's Trace	0.498255	1.01727	24	98	0.452908	0.199441			Lower-bound	99.0886	2	49.5443	0.700137	0.500463	0.0224402
											Late Training	0.0909091	0.301511	11					4	12.2	2.1208	7.95919	16.4408			Roy's Largest Root	0.379078	1.611c	12	51	0.118058	0.274878		Error(trial)	Sphericity Assumed	4316.58	183	23.5879
											Total	0.0454545	0.213201	22				3	1	0.3	0.212705	-0.12533	0.72533		a. Design: Intercept + Treatment + Group + Treatment * Group Within Subjects Design: week + trial + week * trial										Greenhouse-Geisser	4316.58	92.0889	46.8741
										HI	Early Training	0.1	0.316228	10					2	1.9	0.679451	0.541354	3.25865		b. Exact statistic										Huynh-Feldt	4316.58	101.663	42.4598
											Late Training	0.1	0.316228	10					3	4.7	1.4639	1.77276	7.62724		c. The statistic is an upper bound on F that yields a lower bound on the significance level.										Lower-bound	4316.58	61	70.7637
											Total	0.1	0.307794	20					4	9.5	2.29685	4.90717	14.0928											week * trial	Sphericity Assumed	1681.4	12	140.117	8.64992	1.55266e-15	0.124191
										IAIP	Early Training	0.0769231	0.27735	13				4	1	0.2	0.325029	-0.449936	0.849936												Greenhouse-Geisser	1681.4	5.29924	317.292	8.64992	5.07671e-08	0.124191
											Late Training	0.166667	0.389249	12					2	3.1	1.50233	0.0959149	6.10409												Huynh-Feldt	1681.4	6.33831	265.276	8.64992	3.40072e-09	0.124191
											Total	0.12	0.331662	25					3	6.9	1.69522	3.5102	10.2898												Lower-bound	1681.4	1	1681.4	8.64992	0.00461672	0.124191
										Total	Early Training	0.0588235	0.238833	34					4	12.2	3.08949	6.02219	18.3778											week * trial * Treatment	Sphericity Assumed	398.637	24	16.6099	1.02539	0.429625	0.0325257
											Late Training	0.121212	0.331434	33				5	1	2.4	0.693318	1.01362	3.78638												Greenhouse-Geisser	398.637	10.5985	37.6126	1.02539	0.422657	0.0325257
											Total	0.0895522	0.287694	67					2	2.8	1.26451	0.271461	5.32854												Huynh-Feldt	398.637	12.6766	31.4466	1.02539	0.425231	0.0325257
									W2T2WMITotal	Sham	Early Training	0.545455	1.21356	11					3	4.5	1.26376	1.97296	7.02704												Lower-bound	398.637	2	199.318	1.02539	0.364756	0.0325257
											Late Training	0.727273	0.904534	11					4	12	2.39938	7.20213	16.7979											week * trial * Group	Sphericity Assumed	329.212	12	27.4344	1.69362	0.0637052	0.0270143
											Total	0.636364	1.0486	22			Late Training	1	1	0.6	0.341983	-0.0838365	1.28384												Greenhouse-Geisser	329.212	5.29924	62.1245	1.69362	0.131336	0.0270143
										HI	Early Training	4.2	4.31535	10					2	2.7	0.938155	0.824044	4.57596												Huynh-Feldt	329.212	6.33831	51.9401	1.69362	0.116923	0.0270143
											Late Training	3.8	2.52982	10					3	6.1	1.42966	3.24121	8.95879												Lower-bound	329.212	1	329.212	1.69362	0.198018	0.0270143
											Total	4	3.44887	20					4	18.1	2.60766	12.8857	23.3143											week * trial * Treatment * Group	Sphericity Assumed	400.376	24	16.6823	1.02986	0.423772	0.032663
										IAIP	Early Training	1.53846	1.76141	13				2	1	0.1	0.093202	-0.0863689	0.286369												Greenhouse-Geisser	400.376	10.5985	37.7767	1.02986	0.418792	0.032663
											Late Training	3	4.0452	12					2	3.8	0.873414	2.0535	5.5465												Huynh-Feldt	400.376	12.6766	31.5838	1.02986	0.420995	0.032663
											Total	2.24	3.09946	25					3	4.5	1.10809	2.28423	6.71577												Lower-bound	400.376	2	200.188	1.02986	0.363181	0.032663
										Total	Early Training	2	2.98481	34					4	12.3	2.1208	8.05919	16.5408											Error(week*trial)	Sphericity Assumed	11857.4	732	16.1986
											Late Training	2.48485	3.0631	33				3	1	0.6	0.212705	0.17467	1.02533												Greenhouse-Geisser	11857.4	323.253	36.6814
											Total	2.23881	3.01053	67					2	2	0.679451	0.641354	3.35865												Huynh-Feldt	11857.4	386.637	30.668
									W2T3WMITotal	Sham	Early Training	1.54545	1.4397	11					3	4.8	1.4639	1.87276	7.72724												Lower-bound	11857.4	61	194.384
											Late Training	2.54545	3.32757	11					4	13.5	2.29685	8.90717	18.0928											Tests of Between-Subjects Effects
											Total	2.04545	2.55375	22				4	1	0.4	0.325029	-0.249936	1.04994											Measure:	WMIerrors
										HI	Early Training	7.1	6.20842	10					2	3.1	1.50233	0.0959149	6.10409											Transformed Variable:	Average
											Late Training	4.5	2.91548	10					3	6.7	1.69522	3.3102	10.0898											Source	Type III Sum of Squares	df	Mean Square	F	Sig.	Partial Eta Squared
											Total	5.8	4.90542	20					4	23.4	3.08949	17.2222	29.5778											Intercept	34932	1	34932	367.911	1.60339e-27	0.857779
										IAIP	Early Training	3.53846	3.01705	13				5	1	0.7	0.693318	-0.686375	2.08638											Treatment	2241.98	2	1120.99	11.8065	4.63151e-05	0.279071
											Late Training	4.58333	2.77843	12					2	2.8	1.26451	0.271461	5.32854											Group	144.548	1	144.548	1.52241	0.221988	0.0243498
											Total	4.04	2.89367	25					3	6.4	1.26376	3.87296	8.92704											Treatment * Group	31.1403	2	15.5701	0.163988	0.849125	0.0053479
										Total	Early Training	3.94118	4.41033	34					4	13.4	2.39938	8.60213	18.1979											Error	5791.76	61	94.9469
											Late Training	3.87879	3.06958	33		IAIP	Early Training	1	1	0.846154	0.299939	0.24639	1.44592
											Total	3.91045	3.78086	67					2	2.15385	0.822816	0.508524	3.79917
									W2T4WMITotal	Sham	Early Training	5.72727	6.00151	11					3	6.69231	1.2539	4.18498	9.19963
											Late Training	5.36364	4.388	11					4	15.2308	2.28707	10.6575	19.804
											Total	5.54545	5.13371	22				2	1	0.0769231	0.0817436	-0.0865333	0.240379
										HI	Early Training	12.2	7.98332	10					2	1.53846	0.766035	0.00668016	3.07024
											Late Training	12.3	4.87739	10					3	3.53846	0.971863	1.5951	5.48182
											Total	12.25	6.43898	20					4	14.4615	1.86007	10.7421	18.181
										IAIP	Early Training	14.4615	8.26252	13				3	1	8.32667e-17	0.186555	-0.373039	0.373039
											Late Training	13	7.28635	12					2	1.69231	0.595918	0.500696	2.88392
											Total	13.76	7.68266	25					3	4.69231	1.28392	2.12495	7.25967
										Total	Early Training	10.9706	8.21855	34					4	8.53846	2.01447	4.51029	12.5666
											Late Training	10.2424	6.58137	33				4	1	0.538462	0.28507	-0.0315704	1.10849
											Total	10.6119	7.40998	67					2	2.30769	1.31763	-0.327065	4.94245
									W3T1WMITotal	Sham	Early Training	0.272727	0.904534	11					3	6.84615	1.4868	3.87311	9.8192
											Late Training	0	0	11					4	17.9231	2.70966	12.5048	23.3414
											Total	0.136364	0.639602	22				5	1	0.615385	0.60808	-0.600547	1.83132
										HI	Early Training	0.3	0.674949	10					2	4.15385	1.10905	1.93617	6.37152
											Late Training	0.6	1.26491	10					3	6.69231	1.10839	4.47595	8.90867
											Total	0.45	0.998683	20					4	10.2308	2.1044	6.02276	14.4388
										IAIP	Early Training	0	0	13			Late Training	1	1	0.333333	0.312186	-0.290921	0.957588
											Late Training	0.0833333	0.288675	12					2	3.41667	0.856414	1.70416	5.12917
											Total	0.04	0.2	25					3	8.41667	1.3051	5.80696	11.0264
										Total	Early Training	0.176471	0.626224	34					4	15.9167	2.38046	11.1566	20.6767
											Late Training	0.212121	0.73983	33				2	1	0.166667	0.0850814	-0.00346411	0.336797
											Total	0.19403	0.679545	67					2	3	0.797314	1.40567	4.59433
									W3T2WMITotal	Sham	Early Training	1.36364	1.43337	11					3	4.58333	1.01155	2.56062	6.60605
											Late Training	1.54545	2.38175	11					4	13	1.93602	9.12869	16.8713
											Total	1.45455	1.9205	22				3	1	0.0833333	0.194172	-0.304938	0.471605
										HI	Early Training	1.9	2.42441	10					2	1.33333	0.620251	0.0930649	2.5736
											Late Training	2	3.16228	10					3	6.16667	1.33635	3.49447	8.83886
											Total	1.95	2.74293	20					4	13.9167	2.09672	9.72401	18.1093
										IAIP	Early Training	1.69231	1.75046	13				4	1	0.666667	0.29671	0.0733587	1.25997
											Late Training	1.33333	1.49747	12					2	4.58333	1.37143	1.84099	7.32568
											Total	1.52	1.61038	25					3	8.66667	1.54751	5.57222	11.7611
										Total	Early Training	1.64706	1.84033	34					4	22.1667	2.8203	16.5271	27.8062
											Late Training	1.60606	2.33103	33				5	1	0.416667	0.63291	-0.848915	1.68225
											Total	1.62687	2.08047	67					2	2.66667	1.15433	0.358437	4.9749
									W3T3WMITotal	Sham	Early Training	2.09091	2.84445	11					3	5.08333	1.15365	2.77647	7.3902
											Late Training	2.27273	2.3277	11					4	13	2.19033	8.62017	17.3798
											Total	2.18182	2.53802	22
										HI	Early Training	4.7	5.86989	10
											Late Training	4.8	3.67575	10
											Total	4.75	4.76694	20
										IAIP	Early Training	4.69231	5.67721	13
											Late Training	6.16667	5.67023	12
											Total	5.4	5.60506	25
										Total	Early Training	3.85294	5.00988	34
											Late Training	4.45455	4.39525	33
											Total	4.14925	4.69124	67
									W3T4WMITotal	Sham	Early Training	5.72727	5.8667	11
											Late Training	4.45455	3.29738	11
											Total	5.09091	4.68949	22
										HI	Early Training	9.5	8.84747	10
											Late Training	13.5	9.99166	10
											Total	11.5	9.41164	20
										IAIP	Early Training	8.53846	6.00854	13
											Late Training	13.9167	8.14034	12
											Total	11.12	7.47953	25
										Total	Early Training	7.91176	6.88594	34
											Late Training	10.6364	8.60166	33
											Total	9.25373	7.83996	67
									W4T1WMITotal	Sham	Early Training	0.0909091	0.301511	11
											Late Training	0.818182	1.47093	11
											Total	0.454545	1.10096	22
										HI	Early Training	0.2	0.421637	10
											Late Training	0.4	0.966092	10
											Total	0.3	0.732695	20
										IAIP	Early Training	0.538462	0.967418	13
											Late Training	0.666667	1.37069	12
											Total	0.6	1.1547	25
										Total	Early Training	0.294118	0.675521	34
											Late Training	0.636364	1.27029	33
											Total	0.462687	1.01993	67
									W4T2WMITotal	Sham	Early Training	0.636364	1.43337	11
											Late Training	3.54545	6.2348	11
											Total	2.09091	4.65893	22
										HI	Early Training	3.1	4.22821	10
											Late Training	3.1	3.47851	10
											Total	3.1	3.76829	20
										IAIP	Early Training	2.30769	2.05688	13
											Late Training	4.58333	7.66881	12
											Total	3.4	5.51513	25
										Total	Early Training	2	2.83912	34
											Late Training	3.78788	6.01435	33
											Total	2.8806	4.73069	67
									W4T3WMITotal	Sham	Early Training	2.54545	2.11488	11
											Late Training	5.09091	4.88783	11
											Total	3.81818	3.89916	22
										HI	Early Training	6.9	7.48999	10
											Late Training	6.7	3.71334	10
											Total	6.8	5.75463	20
										IAIP	Early Training	6.84615	4.61603	13
											Late Training	8.66667	7.29051	12
											Total	7.72	5.98971	25
										Total	Early Training	5.47059	5.3498	34
											Late Training	6.87879	5.64999	33
											Total	6.16418	5.50371	67
									W4T4WMITotal	Sham	Early Training	8.18182	4.75012	11
											Late Training	12.7273	9.7169	11
											Total	10.4545	7.81773	22
										HI	Early Training	12.2	8.80404	10
											Late Training	23.4	12.4294	10
											Total	17.8	11.9543	20
										IAIP	Early Training	17.9231	12.0862	13
											Late Training	22.1667	8.58999	12
											Total	19.96	10.5612	25
										Total	Early Training	13.0882	9.92813	34
											Late Training	19.3939	11.0225	33
											Total	16.194	10.8757	67
									W5T1WMITotal	Sham	Early Training	0	0	11
											Late Training	0.545455	1.21356	11
											Total	0.272727	0.882735	22
										HI	Early Training	2.4	5.25357	10
											Late Training	0.7	0.823273	10
											Total	1.55	3.76235	20
										IAIP	Early Training	0.615385	1.19293	13
											Late Training	0.416667	0.792961	12
											Total	0.52	1.00499	25
										Total	Early Training	0.941176	3.00445	34
											Late Training	0.545455	0.938446	33
											Total	0.746269	2.23161	67
									W5T2WMITotal	Sham	Early Training	0.727273	1.00905	11
											Late Training	1.18182	1.53741	11
											Total	0.954545	1.29016	22
										HI	Early Training	2.8	5.43241	10
											Late Training	2.8	2.93636	10
											Total	2.8	4.25008	20
										IAIP	Early Training	4.15385	5.91391	13
											Late Training	2.66667	4.03019	12
											Total	3.44	5.05041	25
										Total	Early Training	2.64706	4.81716	34
											Late Training	2.21212	3.04916	33
											Total	2.43284	4.01974	67
									W5T3WMITotal	Sham	Early Training	1.81818	2.40076	11
											Late Training	3	2.52982	11
											Total	2.40909	2.48153	22
										HI	Early Training	4.5	4.14327	10
											Late Training	6.4	3.71782	10
											Total	5.45	3.95335	20
										IAIP	Early Training	6.69231	5.99145	13
											Late Training	5.08333	3.6045	12
											Total	5.92	4.95749	25
										Total	Early Training	4.47059	4.87564	34
											Late Training	4.78788	3.50676	33
											Total	4.62687	4.22774	67
									W5T4WMITotal	Sham	Early Training	6.09091	5.75247	11
											Late Training	6.72727	5.17863	11
											Total	6.40909	5.35109	22
										HI	Early Training	12	7.74597	10
											Late Training	13.4	6.25744	10
											Total	12.7	6.89088	20
										IAIP	Early Training	10.2308	7.24746	13
											Late Training	13	11.2412	12
											Total	11.56	9.28296	25
										Total	Early Training	9.41176	7.17368	34
											Late Training	11.0303	8.50913	33
											Total	10.209	7.84227	67

## Sheet: WMI Code and Pairwise
												Treatment									Trial									Treatment*Trial comparing Treatment										Group*Week comparing Group
GLM W1T1WMITotal W1T2WMITotal W1T3WMITotal W1T4WMITotal W2T1WMITotal W2T2WMITotal W2T3WMITotal												Pairwise Comparisons									Pairwise Comparisons									Pairwise Comparisons										Pairwise Comparisons
W2T4WMITotal W3T1WMITotal W3T2WMITotal W3T3WMITotal W3T4WMITotal W4T1WMITotal W4T2WMITotal												Measure: WMIErrors									Measure: WMIErrors									Measure: WMIErrors										Measure: WMIErrors
W4T3WMITotal W4T4WMITotal W5T1WMITotal W5T2WMITotal W5T3WMITotal W5T4WMITotal BY Treatment Group												(I) Treatment	(J) Treatment	Mean Difference (I-J)	Std. Error	Sig.b	95% Confidence Interval for Differenceb				(I) Trial	(J) Trial	Mean Difference (I-J)	Std. Error	Sig.b	95% Confidence Interval for Differenceb				Trial	(I) Treatment	(J) Treatment	Mean Difference (I-J)	Std. Error	Sig.b	95% Confidence Interval for Differenceb				Week	(I) Group	(J) Group	Mean Difference (I-J)	Std. Error	Sig.b	95% Confidence Interval for Differenceb
/WSFACTOR=Week 5 Polynomial Trial 4 Polynomial																	Lower Bound	Upper Bound								Lower Bound	Upper Bound									Lower Bound	Upper Bound									Lower Bound	Upper Bound
/MEASURE=WMIErrors												Sham	HI	-2.899*	0.673	0	-4.552	-1.246			1	2	-1.996*	0.222	0	-2.601	-1.391			1	Sham	HI	-0.364	0.173	0.115	-0.789	0.061			1	1	2	0.312	0.727	0.67	-1.142	1.765
/METHOD=SSTYPE(3)													IAIP	-2.620*	0.637	0	-4.184	-1.056				3	-4.664*	0.277	0	-5.416	-3.913					IAIP	-0.038	0.164	0.994	-0.44	0.364				2	1	-0.312	0.727	0.67	-1.765	1.142
/POSTHOC=Treatment(TUKEY)												HI	Sham	2.899*	0.673	0	1.246	4.552				4	-11.972*	0.551	0	-13.471	-10.473				HI	Sham	0.364	0.173	0.115	-0.061	0.789			2	1	2	0.071	0.631	0.91	-1.19	1.333
/EMMEANS=TABLES(OVERALL)													IAIP	0.279	0.654	0.965	-1.327	1.884			2	1	1.996*	0.222	0	1.391	2.601					IAIP	0.326	0.168	0.163	-0.087	0.738				2	1	-0.071	0.631	0.91	-1.333	1.19
/EMMEANS=TABLES(Treatment) COMPARE ADJ(SIDAK)												IAIP	Sham	2.620*	0.637	0	1.056	4.184				3	-2.669*	0.201	0	-3.216	-2.121				IAIP	Sham	0.038	0.164	0.994	-0.364	0.44			3	1	2	-0.825	0.74	0.269	-2.304	0.654
/EMMEANS=TABLES(Group) COMPARE ADJ(SIDAK)													HI	-0.279	0.654	0.965	-1.884	1.327				4	-9.976*	0.466	0	-11.243	-8.71					HI	-0.326	0.168	0.163	-0.738	0.087				2	1	0.825	0.74	0.269	-0.654	2.304
/EMMEANS=TABLES(Week) COMPARE ADJ(SIDAK)												Based on estimated marginal means									3	1	4.664*	0.277	0	3.913	5.416			2	Sham	HI	-1.386	0.66	0.115	-3.007	0.234			4	1	2	-2.533*	1.03	0.017	-4.592	-0.474
/EMMEANS=TABLES(Trial) COMPARE ADJ(SIDAK)												* The mean difference is significant at the .05 level.										2	2.669*	0.201	0	2.121	3.216					IAIP	-1.021	0.625	0.289	-2.555	0.513				2	1	2.533*	1.03	0.017	0.474	4.592
/EMMEANS=TABLES(Treatment*Group)												b Adjustment for multiple comparisons: Sidak.										4	-7.307*	0.406	0	-8.412	-6.203				HI	Sham	1.386	0.66	0.115	-0.234	3.007			5	1	2	-0.324	0.88	0.714	-2.083	1.434
/EMMEANS=TABLES(Treatment*Week)																					4	1	11.972*	0.551	0	10.473	13.471					IAIP	0.365	0.641	0.921	-1.209	1.94				2	1	0.324	0.88	0.714	-1.434	2.083
/EMMEANS=TABLES(Treatment*Trial) COMPARE(Treatment) ADJ(SIDAK)												Week										2	9.976*	0.466	0	8.71	11.243				IAIP	Sham	1.021	0.625	0.289	-0.513	2.555			Based on estimated marginal means
/EMMEANS=TABLES(Group*Week) COMPARE(Group) ADJ(SIDAK)												Pairwise Comparisons										3	7.307*	0.406	0	6.203	8.412					HI	-0.365	0.641	0.921	-1.94	1.209			* The mean difference is significant at the .05 level.
/EMMEANS=TABLES(Group*Trial) COMPARE(Group) ADJ(SIDAK)												Measure: WMIErrors									Based on estimated marginal means									3	Sham	HI	-2.994*	0.764	0.001	-4.869	-1.118			b Adjustment for multiple comparisons: Sidak.
/EMMEANS=TABLES(Week*Trial)												(I) Week	(J) Week	Mean Difference (I-J)	Std. Error	Sig.b	95% Confidence Interval for Differenceb				* The mean difference is significant at the .05 level.											IAIP	-3.001*	0.723	0	-4.777	-1.226
/EMMEANS=TABLES(Treatment*Group*Week)																	Lower Bound	Upper Bound			b Adjustment for multiple comparisons: Sidak.										HI	Sham	2.994*	0.764	0.001	1.118	4.869
/EMMEANS=TABLES(Treatment*Group*Trial)												1	2	2.510*	0.376	0	1.419	3.601														IAIP	-0.008	0.742	1	-1.83	1.814
/EMMEANS=TABLES(Treatment*Week*Trial)													3	2.917*	0.475	0	1.538	4.295			Group										IAIP	Sham	3.001*	0.723	0	1.226	4.777
/EMMEANS=TABLES(Group*Week*Trial) COMPARE(Group) ADJ(SIDAK)													4	0.338	0.637	1	-1.512	2.188			Pairwise Comparisons											HI	0.008	0.742	1	-1.814	1.83
/EMMEANS=TABLES(Treatment*Group*Week*Trial) COMPARE(Treatment) ADJ(SIDAK) COMPARE(Group) ADJ(SIDAK)													5	2.229*	0.56	0.002	0.604	3.855			Measure: WMIErrors									4	Sham	HI	-6.852*	1.454	0	-10.422	-3.282
/PRINT=DESCRIPTIVE ETASQ												2	1	-2.510*	0.376	0	-3.601	-1.419			(I) Group	(J) Group	Mean Difference (I-J)	Std. Error	Sig.a	95% Confidence Interval for Differencea						IAIP	-6.420*	1.376	0	-9.799	-3.041
/CRITERIA=ALPHA(.05)													3	0.407	0.392	0.973	-0.73	1.544								Lower Bound	Upper Bound				HI	Sham	6.852*	1.454	0	3.282	10.422
/WSDESIGN=Week Trial Week*Trial													4	-2.172*	0.523	0.001	-3.69	-0.654			1	2	-0.66	0.535	0.222	-1.729	0.409					IAIP	0.432	1.412	0.986	-3.036	3.899
/DESIGN=Treatment Group Treatment*Group.													5	-0.281	0.481	1	-1.677	1.115			2	1	0.66	0.535	0.222	-0.409	1.729				IAIP	Sham	6.420*	1.376	0	3.041	9.799
												3	1	-2.917*	0.475	0	-4.295	-1.538			Based on estimated marginal means											HI	-0.432	1.412	0.986	-3.899	3.036
													2	-0.407	0.392	0.973	-1.544	0.73			a Adjustment for multiple comparisons: Sidak.									Based on estimated marginal means
													4	-2.579*	0.438	0	-3.852	-1.306												* The mean difference is significant at the .05 level.
													5	-0.687	0.465	0.789	-2.037	0.662												b Adjustment for multiple comparisons: Sidak.
												4	1	-0.338	0.637	1	-2.188	1.512
													2	2.172*	0.523	0.001	0.654	3.69
													3	2.579*	0.438	0	1.306	3.852
													5	1.891*	0.443	0.001	0.604	3.178
												5	1	-2.229*	0.56	0.002	-3.855	-0.604
													2	0.281	0.481	1	-1.115	1.677
													3	0.687	0.465	0.789	-0.662	2.037
													4	-1.891*	0.443	0.001	-3.178	-0.604
												Based on estimated marginal means
												* The mean difference is significant at the .05 level.
												b Adjustment for multiple comparisons: Sidak.
[truncated: 37 more columns]
